# Supplementary material for: The Large Phenotypic Spectrum of Fabry Disease Requires Graduated Diagnosis and Personalized Therapy: A Meta-Analysis Can Help to Differentiate Missense Mutations
Source: Int J Mol Sci. 2016 Dec 1;17(12):2010. doi: 10.3390/ijms17122010 (PMC5187810; doi:10.3390/ijms17122010)
Supplement: Supplementary file 1 [file ijms-17-02010-s001.zip]

Archive with 2 entries (2 files):
- ijms-157565-supplementary file 1 done.xlsx
- ijms-157565-supplementary file 2 done.xlsx
