# Supplementary material for: The Large Phenotypic Spectrum of Fabry Disease Requires Graduated Diagnosis and Personalized Therapy: A Meta-Analysis Can Help to Differentiate Missense Mutations
Source: Int J Mol Sci. 2016 Dec 1;17(12):2010. doi: 10.3390/ijms17122010 (PMC5187810; doi:10.3390/ijms17122010)
Supplement: Supplementary file 1 [file ijms-17-02010-s001.zip › ijms-157565-supplementary file 2 done.xlsx]

## Sheet: Foglio1
Mutazione	PSSM	SPECIAL_FEATURES	HUMDIV_prediction	HUMVAR_prediction	ExAC_Allele_Count	ExAC_Number_of_homozygotes	ExAC_Number_of_hemizygotes	ExAC_African	ExAC_East_Asian	ExAC_European_(Finnish)	ExAC_European_(Non-Finnish)	ExAC_South_Asian	ExAC_Latino	ExAC_Others
A121T	-2	NO	probably damaging	probably damaging	1	0	0	0	0	0	1	0	0	0
A135V	-1	NO	probably damaging	possibly damaging	-	-	-	-	-	-	-	-	-	-
A143P	-2	NO	probably damaging	probably damaging	-	-	-	-	-	-	-	-	-	-
A143T	-1	NO	probably damaging	possibly damaging	68	0	19	2	0	0	61	0	5	0
A156D	-3	NO	probably damaging	probably damaging	-	-	-	-	-	-	-	-	-	-
A156V	-1	NO	probably damaging	possibly damaging	-	-	-	-	-	-	-	-	-	-
A15E	-2	NO	possibly damaging	benign	-	-	-	-	-	-	-	-	-	-
A20D	-3	NO	possibly damaging	benign	-	-	-	-	-	-	-	-	-	-
A20P	-2	NO	possibly damaging	benign	-	-	-	-	-	-	-	-	-	-
A230T	0	NO	benign	benign	-	-	-	-	-	-	-	-	-	-
A285D	-2	NO	probably damaging	probably damaging	-	-	-	-	-	-	-	-	-	-
A288P	-2	NO	probably damaging	probably damaging	-	-	-	-	-	-	-	-	-	-
A291T	-1	NO	probably damaging	probably damaging	-	-	-	-	-	-	-	-	-	-
A309V	-1	NO	possibly damaging	benign	-	-	-	-	-	-	-	-	-	-
A352G	-2	NO	probably damaging	possibly damaging	-	-	-	-	-	-	-	-	-	-
A368T	0	NO	benign	benign	9	0	3	9	0	0	0	0	0	0
A37T	-1	NO	probably damaging	probably damaging	-	-	-	-	-	-	-	-	-	-
A73V	-2	NO	probably damaging	possibly damaging	-	-	-	-	-	-	-	-	-	-
A97V	-1	NO	possibly damaging	possibly damaging	-	-	-	-	-	-	-	-	-	-
C142R	-5	ACT_SITE, DISULFID	probably damaging	probably damaging	-	-	-	-	-	-	-	-	-	-
C142W	-7	ACT_SITE, DISULFID	probably damaging	probably damaging	-	-	-	-	-	-	-	-	-	-
C172G	-5	DISULFID	probably damaging	probably damaging	-	-	-	-	-	-	-	-	-	-
C172Y	-5	DISULFID	probably damaging	probably damaging	-	-	-	-	-	-	-	-	-	-
C202Y	-5	DISULFID	probably damaging	probably damaging	-	-	-	-	-	-	-	-	-	-
C378R	-5	DISULFID	probably damaging	probably damaging	-	-	-	-	-	-	-	-	-	-
C52W	-7	DISULFID	probably damaging	probably damaging	-	-	-	-	-	-	-	-	-	-
C56Y	-3	DISULFID	probably damaging	probably damaging	-	-	-	-	-	-	-	-	-	-
C63Y	-3	DISULFID	probably damaging	probably damaging	-	-	-	-	-	-	-	-	-	-
C94S	-5	DISULFID	possibly damaging	possibly damaging	-	-	-	-	-	-	-	-	-	-
C94Y	-5	DISULFID	probably damaging	probably damaging	-	-	-	-	-	-	-	-	-	-
D136E	-1	NO	probably damaging	probably damaging	-	-	-	-	-	-	-	-	-	-
D165H	-3	NO	probably damaging	probably damaging	-	-	-	-	-	-	-	-	-	-
D165V	-3	NO	probably damaging	probably damaging	-	-	-	-	-	-	-	-	-	-
D165Y	-4	NO	probably damaging	probably damaging	-	-	-	-	-	-	-	-	-	-
D170N	-3	ACT_SITE	probably damaging	probably damaging	-	-	-	-	-	-	-	-	-	-
D170V	-3	ACT_SITE	probably damaging	probably damaging	-	-	-	-	-	-	-	-	-	-
D175E	0	NO	benign	benign	-	-	-	-	-	-	-	-	-	-
D175N	-1	NO	benign	benign	-	-	-	-	-	-	-	-	-	-
D231G	-2	ACT_SITE	probably damaging	probably damaging	-	-	-	-	-	-	-	-	-	-
D231N	-3	ACT_SITE	probably damaging	probably damaging	-	-	-	-	-	-	-	-	-	-
D231V	-3	ACT_SITE	probably damaging	probably damaging	-	-	-	-	-	-	-	-	-	-
D244H	-1	NO	probably damaging	possibly damaging	-	-	-	-	-	-	-	-	-	-
D244N	0	NO	benign	benign	-	-	-	-	-	-	-	-	-	-
D264A	-3	NO	probably damaging	probably damaging	-	-	-	-	-	-	-	-	-	-
D264E	-2	NO	probably damaging	probably damaging	-	-	-	-	-	-	-	-	-	-
D264G	-3	NO	probably damaging	probably damaging	-	-	-	-	-	-	-	-	-	-
D264H	-3	NO	probably damaging	probably damaging	-	-	-	-	-	-	-	-	-	-
D264N	-3	NO	probably damaging	probably damaging	-	-	-	-	-	-	-	-	-	-
D264V	-3	NO	probably damaging	probably damaging	-	-	-	-	-	-	-	-	-	-
D264Y	-4	NO	probably damaging	probably damaging	-	-	-	-	-	-	-	-	-	-
D266N	-3	NO	probably damaging	probably damaging	-	-	-	-	-	-	-	-	-	-
D266V	-3	NO	probably damaging	probably damaging	-	-	-	-	-	-	-	-	-	-
D313N	2	NO	benign	benign	-	-	-	-	-	-	-	-	-	-
D313Y	-1	NO	probably damaging	possibly damaging	275	1	129	9	0	6	211	29	16	4
D315N	-1	NO	benign	benign	-	-	-	-	-	-	-	-	-	-
D33G	-2	NO	possibly damaging	possibly damaging	-	-	-	-	-	-	-	-	-	-
D83N	-2	NO	probably damaging	possibly damaging	2	0	0	0	0	0	2	0	0	0
D92N	-3	ACT_SITE	probably damaging	probably damaging	-	-	-	-	-	-	-	-	-	-
D92Y	-4	ACT_SITE	probably damaging	probably damaging	-	-	-	-	-	-	-	-	-	-
D93E	-2	ACT_SITE	possibly damaging	possibly damaging	-	-	-	-	-	-	-	-	-	-
D93V	-3	ACT_SITE	probably damaging	probably damaging	-	-	-	-	-	-	-	-	-	-
D93Y	-4	ACT_SITE	probably damaging	probably damaging	-	-	-	-	-	-	-	-	-	-
E341D	-1	NO	possibly damaging	benign	-	-	-	-	-	-	-	-	-	-
E341K	0	NO	probably damaging	possibly damaging	-	-	-	-	-	-	-	-	-	-
E358A	-2	NO	probably damaging	probably damaging	-	-	-	-	-	-	-	-	-	-
E358K	-1	NO	probably damaging	probably damaging	-	-	-	-	-	-	-	-	-	-
E398A	-3	NO	benign	benign	-	-	-	-	-	-	-	-	-	-
E418G	-3	NO	benign	benign	-	-	-	-	-	-	-	-	-	-
E48D	-2	NO	probably damaging	probably damaging	-	-	-	-	-	-	-	-	-	-
E59K	-1	NO	benign	benign	-	-	-	-	-	-	-	-	-	-
E66G	-4	NO	probably damaging	probably damaging	-	-	-	-	-	-	-	-	-	-
E66K	-2	NO	probably damaging	probably damaging	-	-	-	-	-	-	-	-	-	-
E66Q	-2	NO	probably damaging	probably damaging	11	0	3	0	0	0	0	11	0	0
E71G	-2	NO	benign	benign	1	0	1	0	0	0	0	0	1	0
F113I	-3	NO	probably damaging	probably damaging	-	-	-	-	-	-	-	-	-	-
F113L	-3	NO	probably damaging	probably damaging	-	-	-	-	-	-	-	-	-	-
F113S	-5	NO	probably damaging	probably damaging	-	-	-	-	-	-	-	-	-	-
F273L	-3	NO	probably damaging	probably damaging	-	-	-	-	-	-	-	-	-	-
F295C	-2	NO	probably damaging	possibly damaging	-	-	-	-	-	-	-	-	-	-
F396Y	-1	NO	benign	benign	-	-	-	-	-	-	-	-	-	-
F50C	-4	NO	probably damaging	probably damaging	-	-	-	-	-	-	-	-	-	-
G128E	-3	NO	probably damaging	probably damaging	-	-	-	-	-	-	-	-	-	-
G132E	-3	NO	probably damaging	probably damaging	-	-	-	-	-	-	-	-	-	-
G132R	-3	NO	probably damaging	probably damaging	-	-	-	-	-	-	-	-	-	-
G138E	-3	NO	probably damaging	probably damaging	-	-	-	-	-	-	-	-	-	-
G138R	-3	NO	probably damaging	probably damaging	-	-	-	-	-	-	-	-	-	-
G144V	-3	NO	probably damaging	probably damaging	-	-	-	-	-	-	-	-	-	-
G147R	-3	NO	probably damaging	probably damaging	-	-	-	-	-	-	-	-	-	-
G171D	-2	NO	probably damaging	probably damaging	-	-	-	-	-	-	-	-	-	-
G183D	-2	NO	probably damaging	probably damaging	-	-	-	-	-	-	-	-	-	-
G183S	-2	NO	probably damaging	probably damaging	-	-	-	-	-	-	-	-	-	-
G183V	-2	NO	probably damaging	probably damaging	-	-	-	-	-	-	-	-	-	-
G258V	-3	NO	probably damaging	probably damaging	-	-	-	-	-	-	-	-	-	-
G260A	-2	NO	probably damaging	probably damaging	-	-	-	-	-	-	-	-	-	-
G261D	-3	NO	probably damaging	possibly damaging	-	-	-	-	-	-	-	-	-	-
G261V	-3	NO	probably damaging	probably damaging	-	-	-	-	-	-	-	-	-	-
G271C	-3	NO	probably damaging	probably damaging	-	-	-	-	-	-	-	-	-	-
G271V	-3	NO	probably damaging	probably damaging	-	-	-	-	-	-	-	-	-	-
G325D	-3	NO	probably damaging	probably damaging	-	-	-	-	-	-	-	-	-	-
G325S	-3	NO	probably damaging	probably damaging	-	-	-	-	-	-	-	-	-	-
G328A	-1	NO	probably damaging	probably damaging	-	-	-	-	-	-	-	-	-	-
G328R	-3	NO	probably damaging	probably damaging	-	-	-	-	-	-	-	-	-	-
G35E	-3	NO	probably damaging	probably damaging	-	-	-	-	-	-	-	-	-	-
G35R	-3	NO	probably damaging	probably damaging	-	-	-	-	-	-	-	-	-	-
G360C	-3	NO	probably damaging	probably damaging	1	0	0	0	1	0	0	0	0	0
G360S	-2	NO	probably damaging	probably damaging	-	-	-	-	-	-	-	-	-	-
G361R	-2	NO	probably damaging	probably damaging	-	-	-	-	-	-	-	-	-	-
G373D	-3	NO	probably damaging	possibly damaging	-	-	-	-	-	-	-	-	-	-
G375A	-2	NO	benign	benign	-	-	-	-	-	-	-	-	-	-
G395A	-2	NO	probably damaging	probably damaging	1	0	0	0	0	0	1	0	0	0
G43S	-3	NO	probably damaging	probably damaging	-	-	-	-	-	-	-	-	-	-
G80D	-3	NO	probably damaging	probably damaging	-	-	-	-	-	-	-	-	-	-
H125P	-5	NO	probably damaging	probably damaging	-	-	-	-	-	-	-	-	-	-
H225D	-1	NO	probably damaging	possibly damaging	-	-	-	-	-	-	-	-	-	-
H225R	-2	NO	probably damaging	possibly damaging	-	-	-	-	-	-	-	-	-	-
H46P	-3	NO	benign	benign	-	-	-	-	-	-	-	-	-	-
H46R	-2	NO	probably damaging	possibly damaging	-	-	-	-	-	-	-	-	-	-
H46Y	-3	NO	probably damaging	probably damaging	-	-	-	-	-	-	-	-	-	-
I154T	-1	NO	benign	benign	-	-	-	-	-	-	-	-	-	-
I198T	-3	NO	probably damaging	probably damaging	-	-	-	-	-	-	-	-	-	-
I219M	-1	NO	probably damaging	possibly damaging	-	-	-	-	-	-	-	-	-	-
I219T	-1	NO	probably damaging	possibly damaging	-	-	-	-	-	-	-	-	-	-
I232T	-3	NO	possibly damaging	probably damaging	-	-	-	-	-	-	-	-	-	-
I242N	-1	NO	probably damaging	probably damaging	-	-	-	-	-	-	-	-	-	-
I242V	-1	NO	benign	benign	-	-	-	-	-	-	-	-	-	-
I253S	-2	NO	probably damaging	possibly damaging	-	-	-	-	-	-	-	-	-	-
I253T	-2	NO	probably damaging	possibly damaging	-	-	-	-	-	-	-	-	-	-
I270M	-2	NO	probably damaging	probably damaging	-	-	-	-	-	-	-	-	-	-
I289F	-2	NO	probably damaging	probably damaging	-	-	-	-	-	-	-	-	-	-
I289V	0	NO	probably damaging	possibly damaging	13	0	3	3	0	0	0	0	10	0
I317S	-4	NO	probably damaging	probably damaging	-	-	-	-	-	-	-	-	-	-
I319T	-3	NO	probably damaging	probably damaging	-	-	-	-	-	-	-	-	-	-
I384N	-3	NO	probably damaging	probably damaging	-	-	-	-	-	-	-	-	-	-
I64F	-2	NO	probably damaging	possibly damaging	-	-	-	-	-	-	-	-	-	-
I91N	-4	NO	probably damaging	probably damaging	-	-	-	-	-	-	-	-	-	-
I91T	-3	NO	probably damaging	probably damaging	-	-	-	-	-	-	-	-	-	-
K213M	-3	NO	possibly damaging	benign	-	-	-	-	-	-	-	-	-	-
K213R	-1	NO	benign	benign	-	-	-	-	-	-	-	-	-	-
K308N	-3	NO	probably damaging	probably damaging	-	-	-	-	-	-	-	-	-	-
L120V	0	NO	possibly damaging	possibly damaging	-	-	-	-	-	-	-	-	-	-
L129P	-3	NO	probably damaging	probably damaging	-	-	-	-	-	-	-	-	-	-
L131P	-3	NO	probably damaging	probably damaging	-	-	-	-	-	-	-	-	-	-
L167Q	-3	NO	probably damaging	probably damaging	-	-	-	-	-	-	-	-	-	-
L180F	-1	NO	possibly damaging	benign	-	-	-	-	-	-	-	-	-	-
L191P	-3	NO	probably damaging	probably damaging	-	-	-	-	-	-	-	-	-	-
L21P	-2	NO	probably damaging	possibly damaging	-	-	-	-	-	-	-	-	-	-
L243F	-1	NO	probably damaging	possibly damaging	-	-	-	-	-	-	-	-	-	-
L268S	-3	NO	probably damaging	probably damaging	-	-	-	-	-	-	-	-	-	-
L275F	-1	NO	probably damaging	probably damaging	-	-	-	-	-	-	-	-	-	-
L275H	-2	NO	probably damaging	probably damaging	-	-	-	-	-	-	-	-	-	-
L294S	-3	NO	probably damaging	probably damaging	-	-	-	-	-	-	-	-	-	-
L300F	-1	NO	probably damaging	probably damaging	-	-	-	-	-	-	-	-	-	-
L300P	-3	NO	probably damaging	probably damaging	-	-	-	-	-	-	-	-	-	-
L310F	0	NO	probably damaging	probably damaging	-	-	-	-	-	-	-	-	-	-
L311V	-1	NO	probably damaging	possibly damaging	-	-	-	-	-	-	-	-	-	-
L344P	-3	NO	probably damaging	probably damaging	-	-	-	-	-	-	-	-	-	-
L36S	-3	NO	probably damaging	probably damaging	-	-	-	-	-	-	-	-	-	-
L36W	-5	NO	probably damaging	probably damaging	-	-	-	-	-	-	-	-	-	-
L372P	-3	NO	probably damaging	probably damaging	-	-	-	-	-	-	-	-	-	-
L372R	-2	NO	probably damaging	probably damaging	-	-	-	-	-	-	-	-	-	-
L3P	-3	NO	benign	benign	26	0	4	26	0	0	0	0	0	0
L3V	-1	NO	benign	benign	-	-	-	-	-	-	-	-	-	-
L403S	-3	NO	probably damaging	probably damaging	-	-	-	-	-	-	-	-	-	-
L415F	1	NO	benign	benign	-	-	-	-	-	-	-	-	-	-
L415P	-2	NO	probably damaging	probably damaging	-	-	-	-	-	-	-	-	-	-
L45P	-2	NO	probably damaging	probably damaging	-	-	-	-	-	-	-	-	-	-
L68F	-1	NO	probably damaging	probably damaging	-	-	-	-	-	-	-	-	-	-
L89H	-2	NO	probably damaging	probably damaging	-	-	-	-	-	-	-	-	-	-
L89R	-2	NO	probably damaging	probably damaging	-	-	-	-	-	-	-	-	-	-
M187I	-2	NO	probably damaging	possibly damaging	-	-	-	-	-	-	-	-	-	-
M187T	-3	NO	probably damaging	probably damaging	-	-	-	-	-	-	-	-	-	-
M187V	-2	NO	probably damaging	possibly damaging	-	-	-	-	-	-	-	-	-	-
M267T	-3	ACT_SITE	probably damaging	probably damaging	-	-	-	-	-	-	-	-	-	-
M290I	-1	NO	probably damaging	possibly damaging	-	-	-	-	-	-	-	-	-	-
M290L	0	NO	probably damaging	possibly damaging	1	0	0	0	0	0	1	0	0	0
M296I	0	NO	benign	benign	-	-	-	-	-	-	-	-	-	-
M296V	-1	NO	benign	benign	-	-	-	-	-	-	-	-	-	-
M42T	-3	NO	probably damaging	probably damaging	-	-	-	-	-	-	-	-	-	-
M42V	-2	NO	probably damaging	probably damaging	-	-	-	-	-	-	-	-	-	-
M51I	-2	NO	benign	benign	-	-	-	-	-	-	-	-	-	-
M51K	-1	NO	possibly damaging	benign	-	-	-	-	-	-	-	-	-	-
M72V	-1	NO	benign	benign	-	-	-	-	-	-	-	-	-	-
M76T	-3	NO	probably damaging	probably damaging	-	-	-	-	-	-	-	-	-	-
N139S	-1	CARBOHYD	benign	benign	27	0	7	0	0	1	26	0	0	0
N215S	-2	CARBOHYD	benign	benign	-	-	-	-	-	-	-	-	-	-
N224S	-2	NO	probably damaging	probably damaging	-	-	-	-	-	-	-	-	-	-
N228S	-1	NO	probably damaging	probably damaging	-	-	-	-	-	-	-	-	-	-
N249K	0	NO	benign	benign	-	-	-	-	-	-	-	-	-	-
N263S	-3	NO	probably damaging	probably damaging	-	-	-	-	-	-	-	-	-	-
N272K	-2	NO	probably damaging	probably damaging	-	-	-	-	-	-	-	-	-	-
N272S	-2	NO	probably damaging	possibly damaging	-	-	-	-	-	-	-	-	-	-
N320I	-4	NO	probably damaging	probably damaging	-	-	-	-	-	-	-	-	-	-
N320Y	-4	NO	probably damaging	probably damaging	-	-	-	-	-	-	-	-	-	-
N34S	-3	NO	probably damaging	probably damaging	-	-	-	-	-	-	-	-	-	-
P205R	-3	NO	probably damaging	probably damaging	-	-	-	-	-	-	-	-	-	-
P205T	-3	NO	probably damaging	probably damaging	-	-	-	-	-	-	-	-	-	-
P214L	-2	NO	probably damaging	possibly damaging	-	-	-	-	-	-	-	-	-	-
P259R	-3	NO	probably damaging	probably damaging	-	-	-	-	-	-	-	-	-	-
P323R	-3	NO	benign	benign	-	-	-	-	-	-	-	-	-	-
P389L	-4	NO	probably damaging	probably damaging	-	-	-	-	-	-	-	-	-	-
P409A	-3	NO	probably damaging	probably damaging	-	-	-	-	-	-	-	-	-	-
P40S	-4	NO	probably damaging	probably damaging	-	-	-	-	-	-	-	-	-	-
P60L	-3	NO	possibly damaging	benign	-	-	-	-	-	-	-	-	-	-
Q279E	1	NO	probably damaging	possibly damaging	-	-	-	-	-	-	-	-	-	-
Q280K	0	NO	possibly damaging	benign	-	-	-	-	-	-	-	-	-	-
Q283P	-3	NO	probably damaging	probably damaging	-	-	-	-	-	-	-	-	-	-
Q312R	-2	NO	probably damaging	possibly damaging	-	-	-	-	-	-	-	-	-	-
Q321H	-3	NO	probably damaging	probably damaging	-	-	-	-	-	-	-	-	-	-
Q327E	-2	NO	probably damaging	probably damaging	-	-	-	-	-	-	-	-	-	-
Q327K	-2	NO	probably damaging	probably damaging	-	-	-	-	-	-	-	-	-	-
Q327L	-4	NO	probably damaging	probably damaging	-	-	-	-	-	-	-	-	-	-
Q327R	-2	NO	probably damaging	probably damaging	-	-	-	-	-	-	-	-	-	-
Q330R	1	NO	benign	benign	-	-	-	-	-	-	-	-	-	-
Q386P	-3	NO	probably damaging	possibly damaging	-	-	-	-	-	-	-	-	-	-
Q416P	-3	NO	possibly damaging	benign	-	-	-	-	-	-	-	-	-	-
R100K	-2	NO	possibly damaging	possibly damaging	-	-	-	-	-	-	-	-	-	-
R100T	-3	NO	probably damaging	probably damaging	-	-	-	-	-	-	-	-	-	-
R112C	-3	NO	probably damaging	probably damaging	-	-	-	-	-	-	-	-	-	-
R112H	-2	NO	probably damaging	probably damaging	1	0	0		0	0	1	0	0	0
R118C	-2	NO	probably damaging	possibly damaging	22	0	8	2	0	0	18	1	0	1
R118G	0	NO	benign	benign	-	-	-	-	-	-	-	-	-	-
R118H	-1	NO	benign	benign	2	0	0	2	0	0	0	0	0	0
R118L	-2	NO	benign	benign	-	-	-	-	-	-	-	-	-	-
R118P	0	NO	possibly damaging	benign	-	-	-	-	-	-	-	-	-	-
R118S	-1	NO	benign	benign	-	-	-	-	-	-	-	-	-	-
R196S	-3	NO	probably damaging	probably damaging	-	-	-	-	-	-	-	-	-	-
R220Q	0	NO	possibly damaging	benign	-	-	-	-	-	-	-	-	-	-
R227P	-4	ACT_SITE	probably damaging	probably damaging	-	-	-	-	-	-	-	-	-	-
R227Q	-3	ACT_SITE	probably damaging	probably damaging	-	-	-	-	-	-	-	-	-	-
R252T	-1	NO	benign	benign	-	-	-	-	-	-	-	-	-	-
R301G	-3	NO	probably damaging	probably damaging	-	-	-	-	-	-	-	-	-	-
R301P	-1	NO	probably damaging	probably damaging	-	-	-	-	-	-	-	-	-	-
R301Q	-2	NO	probably damaging	probably damaging	-	-	-	-	-	-	-	-	-	-
R342L	-3	NO	probably damaging	probably damaging	-	-	-	-	-	-	-	-	-	-
R342P	-3	NO	probably damaging	probably damaging	-	-	-	-	-	-	-	-	-	-
R342Q	-2	NO	probably damaging	possibly damaging	-	-	-	-	-	-	-	-	-	-
R356P	-3	NO	probably damaging	benign	-	-	-	-	-	-	-	-	-	-
R356Q	-2	NO	benign	benign	-	-	-	-	-	-	-	-	-	-
R356W	-6	NO	probably damaging	possibly damaging	-	-	-	-	-	-	-	-	-	-
R363C	1	NO	possibly damaging	benign	-	-	-	-	-	-	-	-	-	-
R363H	-1	NO	benign	benign	3	0	3	0	0	0	0	3	0	0
R392S	-2	NO	benign	benign	-	-	-	-	-	-	-	-	-	-
R49C	-3	NO	probably damaging	probably damaging	-	-	-	-	-	-	-	-	-	-
R49G	-3	NO	probably damaging	probably damaging	-	-	-	-	-	-	-	-	-	-
R49L	-3	NO	probably damaging	probably damaging	-	-	-	-	-	-	-	-	-	-
S102L	-3	NO	benign	benign	-	-	-	-	-	-	-	-	-	-
S126C	-2	NO	probably damaging	possibly damaging	-	-	-	-	-	-	-	-	-	-
S126G	-2	NO	benign	benign	38	0	18	0	0	0	36	1	1	0
S126I	-2	NO	probably damaging	probably damaging	1	0	1	0	0	0	0	1	0	0
S126N	-1	NO	benign	benign	-	-	-	-	-	-	-	-	-	-
S126R	-2	NO	probably damaging	probably damaging	-	-	-	-	-	-	-	-	-	-
S126T	-1	NO	possibly damaging	benign	-	-	-	-	-	-	-	-	-	-
S148N	-2	NO	probably damaging	probably damaging	-	-	-	-	-	-	-	-	-	-
S148R	-2	NO	probably damaging	probably damaging	-	-	-	-	-	-	-	-	-	-
S201F	-3	NO	probably damaging	probably damaging	-	-	-	-	-	-	-	-	-	-
S235C	-2	NO	probably damaging	probably damaging	-	-	-	-	-	-	-	-	-	-
S235F	-3	NO	probably damaging	probably damaging	-	-	-	-	-	-	-	-	-	-
S238N	-2	NO	probably damaging	probably damaging	-	-	-	-	-	-	-	-	-	-
S247P	-1	NO	probably damaging	possibly damaging	-	-	-	-	-	-	-	-	-	-
S276G	-2	NO	probably damaging	probably damaging	-	-	-	-	-	-	-	-	-	-
S297C	-2	NO	probably damaging	probably damaging	-	-	-	-	-	-	-	-	-	-
S297F	-3	NO	probably damaging	probably damaging	-	-	-	-	-	-	-	-	-	-
S345P	-3	NO	possibly damaging	benign	-	-	-	-	-	-	-	-	-	-
S405R	-1	NO	possibly damaging	benign	-	-	-	-	-	-	-	-	-	-
S65I	-2	NO	probably damaging	probably damaging	-	-	-	-	-	-	-	-	-	-
T141I	-3	NO	probably damaging	probably damaging	-	-	-	-	-	-	-	-	-	-
T282A	0	NO	benign	benign	-	-	-	-	-	-	-	-	-	-
T282I	-2	NO	probably damaging	probably damaging	-	-	-	-	-	-	-	-	-	-
T385A	-2	NO	possibly damaging	benign	53	0	36	0	0	0	0	53	0	0
T410A	-1	NO	benign	benign	-	-	-	-	-	-	-	-	-	-
T410I	-2	NO	probably damaging	possibly damaging	-	-	-	-	-	-	-	-	-	-
T410P	-2	NO	probably damaging	possibly damaging	-	-	-	-	-	-	-	-	-	-
T41I	-1	NO	probably damaging	possibly damaging	-	-	-	-	-	-	-	-	-	-
V164G	-4	NO	probably damaging	probably damaging	-	-	-	-	-	-	-	-	-	-
V164L	-2	NO	possibly damaging	benign	-	-	-	-	-	-	-	-	-	-
V254A	0	NO	probably damaging	probably damaging	-	-	-	-	-	-	-	-	-	-
V269A	-1	NO	probably damaging	probably damaging	-	-	-	-	-	-	-	-	-	-
V269G	-2	NO	probably damaging	probably damaging	-	-	-	-	-	-	-	-	-	-
V269M	0	NO	probably damaging	probably damaging	-	-	-	-	-	-	-	-	-	-
V316A	-3	NO	probably damaging	probably damaging	-	-	-	-	-	-	-	-	-	-
V316E	-3	NO	probably damaging	probably damaging	-	-	-	-	-	-	-	-	-	-
V316G	-3	NO	probably damaging	probably damaging	-	-	-	-	-	-	-	-	-	-
V316I	-1	NO	benign	benign	-	-	-	-	-	-	-	-	-	-
V390M	-2	NO	possibly damaging	benign	-	-	-	-	-	-	-	-	-	-
W162G	-4	NO	probably damaging	probably damaging	-	-	-	-	-	-	-	-	-	-
W162R	-4	NO	probably damaging	probably damaging	-	-	-	-	-	-	-	-	-	-
W204C	-3	NO	probably damaging	probably damaging	-	-	-	-	-	-	-	-	-	-
W204R	-3	NO	probably damaging	probably damaging	-	-	-	-	-	-	-	-	-	-
W226R	-4	NO	probably damaging	probably damaging	-	-	-	-	-	-	-	-	-	-
W236C	-3	NO	probably damaging	probably damaging	-	-	-	-	-	-	-	-	-	-
W236R	-3	NO	probably damaging	probably damaging	-	-	-	-	-	-	-	-	-	-
W24C	-2	NO	benign	benign	-	-	-	-	-	-	-	-	-	-
W262C	-3	NO	probably damaging	probably damaging	-	-	-	-	-	-	-	-	-	-
W262R	-3	NO	probably damaging	probably damaging	-	-	-	-	-	-	-	-	-	-
W287C	-4	NO	probably damaging	probably damaging	-	-	-	-	-	-	-	-	-	-
W349R	0	NO	probably damaging	probably damaging	-	-	-	-	-	-	-	-	-	-
W399S	-4	NO	possibly damaging	benign	12	0	5	0	0	0	0	12	0	0
W95C	-4	NO	probably damaging	probably damaging	-	-	-	-	-	-	-	-	-	-
W95L	-4	NO	probably damaging	probably damaging	-	-	-	-	-	-	-	-	-	-
W95S	-4	NO	probably damaging	probably damaging	-	-	-	-	-	-	-	-	-	-
Y207C	-3	ACT_SITE	probably damaging	probably damaging	-	-	-	-	-	-	-	-	-	-
Y207S	-3	ACT_SITE	probably damaging	probably damaging	-	-	-	-	-	-	-	-	-	-
Y86D	-5	NO	probably damaging	probably damaging	-	-	-	-	-	-	-	-	-	-
Y86H	-2	NO	probably damaging	probably damaging	-	-	-	-	-	-	-	-	-	-
